# Supplementary material for: S-nitrosylation of E3 ubiquitin-protein ligase RNF213 alters non-canonical Wnt/Ca+2 signaling in the P301S mouse model of tauopathy
Source: Transl Psychiatry. 2019 Jan 29;9:44. doi: 10.1038/s41398-019-0388-7 (PMC6351542; doi:10.1038/s41398-019-0388-7)
Supplement: Supplementary file 11 — Supp. table 1 [file 41398_2019_388_MOESM11_ESM.xlsx]

## Sheet: Cor-Tg
entry_name	accession_number
Tropomyosin alpha-4 chain	Q6IRU2
Keratin, type II cytoskeletal 8	P11679
LIM zinc-binding domain-containing Nebulette	Q9DC07
Sodium/potassium-transporting ATPase subunit alpha-1	Q8VDN2
Keratin, type I cytoskeletal 17	Q9QWL7
Gamma-synuclein	Q9Z0F7
UV excision repair protein RAD23 homolog A	P54726
Desmoplakin	E9Q557
Eukaryotic translation initiation factor 5A-2	Q8BGY2
Histone H2B type 1-M	P10854
Serine/arginine-rich splicing factor 7	Q8BL97
Hippocalcin-like protein 4	Q8BGZ1
Junction plakoglobin	Q02257
Myosin regulatory light chain 12B	Q3THE2
Calumenin	O35887
Neural cell adhesion molecule L1	P11627
Adrenodoxin-like protein, mitochondrial	Q9CPW2
Myc box-dependent-interacting protein 1	O08539
Mammalian ependymin-related protein 1	Q99M71
Ras-related protein Rab-1B	Q9D1G1
Ankyrin repeat domain-containing protein 26	Q811D2
Histone H2AX	P27661
Neuronal cell adhesion molecule	Q810U4
Receptor-type tyrosine-protein phosphatase zeta	B9EKR1
Androglobin	G3UZ78
Cell adhesion molecule 2	Q8BLQ9
E3 SUMO-protein ligase PIAS4	Q9JM05
Myelin-associated glycoprotein	P20917
Potassium/sodium hyperpolarization-activated cyclic nucleotide-gated channel 4	O70507
Dynein light chain 1, cytoplasmic	P63168
Microtubule-associated proteins 1A/1B light chain 3B	Q9CQV6
Zinc transporter ZIP10	Q6P5F6
Beta-crystallin A2	Q9JJV1
Interferon-activable protein 205-A	Q8CGE8
Rab GTPase-binding effector protein 1	O35551
Pericentrin	P48725
Dystonin	Q91ZU6
Microtubule-associated serine/threonine-protein kinase 2	Q60592
Chondroitin sulfate synthase 1	Q6ZQ11
Ryanodine receptor 3	A2AGL3
Rabphilin-3A	P47708
Guanine nucleotide-binding protein G(s) subunit alpha isoforms XLas	Q6R0H7
Cathepsin B	P10605
FYVE, RhoGEF and PH domain-containing protein 1	P52734
Aryl-hydrocarbon-interacting protein-like 1	Q924K1
Xin actin-binding repeat-containing protein 2	Q4U4S6
Ubiquitin carboxyl-terminal hydrolase 43	Q8BUM9
L-xylulose reductase	Q91X52
Serine/arginine-rich splicing factor 5	O35326
Succinate dehydrogenase assembly factor 2, mitochondrial	Q8C6I2
Mitogen-activated protein kinase-binding protein 1	Q6NS57
Interferon-activable protein 204	P15092
Pseudouridylate synthase 7 homolog-like protein	Q8CE46
Short coiled-coil protein	Q78YZ6
Ataxin-1	P54254
Serine/threonine-protein kinase tousled-like 2	O55047
F-box only protein 2	Q80UW2
Anamorsin	Q8WTY4
Clathrin coat assembly protein AP180	Q61548
G patch domain and ankyrin repeat-containing protein 1	Q61858
Hemicentin-1	D3YXG0
Heparan-sulfate 6-O-sulfotransferase 3	Q9QYK4
Engulfment and cell motility protein 1	Q8BPU7
Interleukin-1 receptor accessory protein	Q61730
Uncharacterized protein C17orf80 homolog	Q6PIX9
Neurotensin receptor type 2	P70310
GPALPP motifs-containing protein 1	Q69ZC8
Dedicator of cytokinesis protein 11	A2AF47
Transcription factor BTF3 homolog 4	Q9CQH7
Protein WWC2	Q6NXJ0
Microcephalin	Q7TT79
Proteasome-associated protein ECM29 homolog	Q6PDI5
E3 ubiquitin-protein ligase RNF213	E9Q555
Proteasome inhibitor PI31 subunit	Q8BHL8
Gem-associated protein 6	Q9CX53
Melanoma inhibitory activity protein 3	Q8BI84
Ras GTPase-activating-like protein IQGAP1	Q9JKF1
Amyloid beta A4 precursor protein-binding family A member 1	B2RUJ5
Multidrug resistance-associated protein 9	Q80WJ6
Methylosome subunit pICln	Q61189
Mucosa-associated lymphoid tissue lymphoma translocation protein 1 homolog	Q2TBA3
Transient receptor potential cation channel subfamily M member 8	Q8R4D5
Protein diaphanous homolog 2	O70566
Rho guanine nucleotide exchange factor 28	P97433
Tektin-1	Q9DAJ2
Translation factor Guf1, mitochondrial	Q8C3X4
Protein tilB homolog	O88978
Probable protein phosphatase 1N	Q8BGL1
Ras GTPase-activating-like protein IQGAP2	Q3UQ44
WD repeat-containing protein 62	Q3U3T8
NudC domain-containing protein 2	Q9CQ48
Neuron navigator 1	Q8CH77
Protein FAM118B	Q8C569
Myosin-14	Q6URW6
Anaphase-promoting complex subunit 5	Q8BTZ4
Toll-like receptor 5	Q9JLF7
Proteasome subunit beta type-8	P28063
Carboxylesterase 1F	Q91WU0
UPF0258 protein KIAA1024	Q8K3V7
Hemicentin-2	A2AJ76
Interferon-induced very large GTPase 1	Q80SU7
Rapamycin-insensitive companion of mTOR	Q6QI06
DnaJ homolog subfamily C member 24	Q91ZF0
PEST proteolytic signal-containing nuclear protein	Q6P8I4
V-type proton ATPase subunit d 1	P51863
Filamin-B	Q80X90
DNA polymerase theta	Q8CGS6
BolA-like protein 1	Q9D8S9
Interferon regulatory factor 2-binding protein 2	E9Q1P8
Clusterin	Q06890
Transmembrane channel-like protein 8	Q7TN58
Guanine nucleotide-binding protein G(q) subunit alpha	P21279
Peroxisomal biogenesis factor 19	Q8VCI5
Obscurin-like protein 1	D3YYU8
Hairy and enhancer of split-related protein HELT	Q7TS99
GRIP and coiled-coil domain-containing protein 2	Q8CHG3
Semaphorin-7A	Q9QUR8
Protein capicua homolog	Q924A2
Beta-crystallin A1	P02525
Protein Smaug homolog 2	Q80XS6
Transient receptor potential cation channel subfamily M member 1	Q2TV84
NACHT, LRR and PYD domains-containing protein 14	Q6B966
ATP-binding cassette sub-family A member 17	E9PX95
Amiloride-sensitive sodium channel subunit alpha	Q61180
Synaptotagmin-5	Q9R0N5
Protein NEDD1	P33215
Uncharacterized protein C5orf42 homolog	Q8CE72
cGMP-dependent 3',5'-cyclic phosphodiesterase	Q922S4
ATP-binding cassette sub-family A member 2	P41234
Prolactin-3B1	P09586
Ubiquitin carboxyl-terminal hydrolase 48	Q3V0C5
Transcriptional repressor p66 alpha	Q8CHY6
RAD50-interacting protein 1	Q8BZ36
26S proteasome non-ATPase regulatory subunit 1	Q3TXS7
Zinc finger and SCAN domain-containing protein 26	Q5RJ54
Oligosaccharyltransferase complex subunit OSTC	Q78XF5
Gephyrin	Q8BUV3
Cell division cycle-associated protein 4	Q9CWM2
Reticulocalbin-1	Q05186
NADH-ubiquinone oxidoreductase 75 kDa subunit, mitochondrial	Q91VD9
E3 ubiquitin-protein ligase MARCH7	Q9WV66
Protein FAM81A	Q3UXZ6
Ganglioside-induced differentiation-associated protein 1-like 1	Q8VE33
Golgi SNAP receptor complex member 2	O35166
Zinc finger protein castor homolog 1	Q9CWL2
Tigger transposable element derived 5	Q499M4
Solute carrier family 22 member 1	O08966
Semaphorin-6D	Q76KF0
Uncharacterized protein KIAA1109	A2AAE1
Contactin-1	P12960
LysM and putative peptidoglycan-binding domain-containing protein 2	Q9D7V2
Endothelial cell-selective adhesion molecule	Q925F2
Tax1-binding protein 1 homolog	Q3UKC1
Bleomycin hydrolase	Q8R016
Exportin-5	Q924C1
CCR4-NOT transcription complex subunit 6	Q8K3P5
Zinc transporter ZIP6	Q8C145
E3 ubiquitin-protein ligase SH3RF1	Q69ZI1
Corticosteroid 11-beta-dehydrogenase isozyme 1	P50172
Sulfotransferase family cytosolic 2B member 1	O35400
Complement C1q tumor necrosis factor-related protein 7	Q8BVD7
Inositol-trisphosphate 3-kinase C	Q7TS72
NEDD4-like E3 ubiquitin-protein ligase WWP1	Q8BZZ3
Peptidyl-prolyl cis-trans isomerase FKBP5	Q64378
Ras-related C3 botulinum toxin substrate 1	P63001
TATA box-binding protein-associated factor RNA polymerase I subunit B	P97358
Dual specificity testis-specific protein kinase 2	Q8VCT9
Bromodomain and WD repeat-containing protein 1	Q921C3
B-cell lymphoma 3 protein homolog	Q9Z2F6
Serine/threonine-protein kinase MRCK gamma	Q80UW5
Inositol 1,4,5-trisphosphate receptor type 2	Q9Z329
Pulmonary surfactant-associated protein D	P50404
Cyclic AMP-responsive element-binding protein 1	Q01147
Protein-glutamine gamma-glutamyltransferase E	Q08189
Prostaglandin E2 receptor EP3 subtype	P30557
Putative Polycomb group protein ASXL3	Q8C4A5
Mth938 domain-containing protein	Q8R0P4
LIM domain and actin-binding protein 1	Q9ERG0
CCAAT/enhancer-binding protein gamma	P53568
CCA tRNA nucleotidyltransferase 1, mitochondrial	Q8K1J6
A-kinase anchor protein 3	O88987
5-methylcytosine rRNA methyltransferase NSUN4	Q9CZ57
Eukaryotic peptide chain release factor GTP-binding subunit ERF3B	Q149F3
Adrenodoxin, mitochondrial	P46656
Amyloid-like protein 2	Q06335
Paired amphipathic helix protein Sin3b	Q62141
Phenylethanolamine N-methyltransferase	P40935
Immunity-related GTPase family M protein 1	Q60766
Gap junction alpha-10 protein	Q9WUS4
Ribosomal L1 domain-containing protein 1	Q8BVY0
Transmembrane protein 131-like	Q3U3D7
DNA repair protein XRCC1	Q60596
Inactive peptidyl-prolyl cis-trans isomerase FKBP6	Q91XW8
Phosphatidylinositol-glycan biosynthesis class F protein	O09101
DENN domain-containing protein 4B	Q3U1Y4
Prolactin-3C1	Q9QUN5
Vacuolar protein sorting-associated protein 51 homolog	Q3UVL4
Relaxin-3 receptor 1	Q8BGE9
Toll-like receptor 13	Q6R5N8
Dual serine/threonine and tyrosine protein kinase	Q6XUX1
Alpha-ketoglutarate-dependent dioxygenase FTO	Q8BGW1
Sn1-specific diacylglycerol lipase alpha	Q6WQJ1
Beta-Ala-His dipeptidase	Q8BUG2
Putative hydrolase RBBP9	O88851
Eosinophil peroxidase	P49290
Putative transporter SVOPL	Q6PDF3
PHD finger protein 12	Q5SPL2
U6 snRNA-associated Sm-like protein LSm4	Q9QXA5
Nuclear prelamin A recognition factor	Q9CYQ7
Microfibrillar-associated protein 5	Q9QZJ6
Probable E3 ubiquitin-protein ligase HERC4	Q6PAV2
F-actin-uncapping protein LRRC16A	Q6EDY6
Leucine-rich repeat-containing protein 75A	Q7TSF4
Protein ABHD17B	Q7M759
Nucleus accumbens-associated protein 1	Q7TSZ8
Protein-glutamine gamma-glutamyltransferase K	Q9JLF6
RUN and SH3 domain-containing protein 1	Q8BG26
Cell surface glycoprotein CD200 receptor 3	Q5UKY4
Pikachurin	Q4VBE4
Nik-related protein kinase	Q9R0G8
Periodic tryptophan protein 2 homolog	Q8BU03
GRIP1-associated protein 1	Q8VD04
LINE-1 type transposase domain-containing protein 1	Q587J6
Leucine-rich repeat neuronal protein 3	Q8CBC6
Lymphocyte-specific helicase	Q60848
Actin-binding LIM protein 1	Q8K4G5
Pre-rRNA-processing protein TSR1 homolog	Q5SWD9
Histidine--tRNA ligase, cytoplasmic	Q61035
Serine/threonine-protein kinase N2	Q8BWW9
Testis-specific serine/threonine-protein kinase 6	Q925K9
Transcription factor 15	Q60756
PHD finger protein 10	Q9D8M7
Doublesex- and mab-3-related transcription factor A2	A2A9A2
Myosin-binding protein C, fast-type	Q5XKE0
Pyrin	Q9JJ26
Gamma-adducin	Q9QYB5
Death-inducer obliterator 1	Q8C9B9
Galactose-3-O-sulfotransferase 2	Q6XQH0
ATP-dependent RNA helicase DHX8	A2A4P0
Complement C2	P21180
Interleukin-1 receptor-associated kinase-like 2	Q8CFA1
Ribonuclease 3	Q5HZJ0
Cadherin-13	Q9WTR5
Epithelial splicing regulatory protein 2	Q8K0G8
Phosphorylase b kinase regulatory subunit alpha, liver isoform	Q8BWJ3
Factor VIII intron 22 protein	Q00558
C2 domain-containing protein 5	Q7TPS5
P2X purinoceptor 3	Q3UR32
Laminin subunit gamma-3	Q9R0B6
Neurobeachin-like protein 2	Q6ZQA0
Nectin-1	Q9JKF6
Leucine-rich repeat-containing protein 49	Q91YK0
Actin-like protein 6B	Q99MR0
Blood vessel epicardial substance	Q9ES83
Prefoldin subunit 6	Q03958
Neuronal tyrosine-phosphorylated phosphoinositide-3-kinase adapter 1	Q6PFX7
Alpha-N-acetylgalactosaminide alpha-2,6-sialyltransferase 3	Q9WUV2
Brain-specific angiogenesis inhibitor 1-associated protein 2-like protein 2	Q80Y61
Cullin-5	Q9D5V5
Actin-like protein 6A	Q9Z2N8
Trinucleotide repeat-containing gene 18 protein	Q80WC3
Germinal-center associated nuclear protein	Q9WUU9
RNA-binding protein FUS	P56959
Fibroblast growth factor 14	P70379
Rho GTPase-activating protein 22	Q8BL80
Uncharacterized protein CXorf57 homolog	Q8C779
Amyloid beta A4 precursor protein-binding family B member 3	Q8R1C9
Protein FAM19A1	Q7TPG8
Myelin protein zero-like protein 3	Q3V3F6
Tumor necrosis factor receptor superfamily member 27	Q8BX35
Sentrin-specific protease 7	Q8BUH8
Meiosis-specific nuclear structural protein 1	Q61884
Frizzled-10	Q8BKG4
Translin-associated protein X	Q9QZE7
Transcriptional activator Myb	P06876

## Sheet: Cor-WT
entry_name	accession_number
Tubulin beta-1 chain	A2AQ07
Sodium/potassium-transporting ATPase subunit alpha-1	Q8VDN2
Gamma-synuclein	Q9Z0F7
Heterogeneous nuclear ribonucleoprotein A1	P49312
Keratin, type I cytoskeletal 17	Q9QWL7
Alpha-internexin	P46660
Histone H2B type 1-M	P10854
Heat shock protein HSP 90-beta	P11499
Mammalian ependymin-related protein 1	Q99M71
ADP-ribosylation factor 1	P84078
Microtubule-associated proteins 1A/1B light chain 3B	Q9CQV6
DNA topoisomerase 2-beta	Q64511
TSC22 domain family protein 3	Q9Z2S7
Zinc transporter ZIP6	Q8C145
PC4 and SFRS1-interacting protein	Q99JF8
Ornithine carbamoyltransferase, mitochondrial	P11725
Thioredoxin-dependent peroxide reductase, mitochondrial	P20108
Signal transducer and activator of transcription 5A	P42230
Ankyrin repeat domain-containing protein 33B	Q3U0L2
Serine/threonine-protein kinase tousled-like 1	Q8C0V0
V-type proton ATPase catalytic subunit A	P50516
Glutamyl-tRNA(Gln) amidotransferase subunit C, mitochondrial	Q8CBY0
Myosin-9	Q8VDD5
V-type proton ATPase subunit E 2	Q9D593
Integrator complex subunit 2	Q80UK8
Poly [ADP-ribose] polymerase 1	P11103
DnaJ homolog subfamily C member 24	Q91ZF0
NACHT, LRR and PYD domains-containing protein 4F	Q66X05
Kazrin	Q69ZS8
Chondroitin sulfate synthase 1	Q6ZQ11
G patch domain and ankyrin repeat-containing protein 1	Q61858
Dystrophin	P11531
Carnitine O-acetyltransferase	P47934
Laminin subunit alpha-3	Q61789
Synaptosomal-associated protein 29	Q9ERB0
Cell adhesion molecule 2	Q8BLQ9
Haptoglobin	Q61646
ELMO domain-containing protein 1	Q3V1U8
Vomeronasal type-2 receptor 1	O70410
Interferon-activable protein 205-A	Q8CGE8
Relaxin-3 receptor 1	Q8BGE9
Heterogeneous nuclear ribonucleoprotein A/B	Q99020
Cholesterol side-chain cleavage enzyme, mitochondrial	Q9QZ82
Heparan-sulfate 6-O-sulfotransferase 3	Q9QYK4
ATP-dependent DNA helicase Q1	Q9Z129
Vimentin	P20152
Serine/arginine repetitive matrix protein 2	Q8BTI8
tRNA pseudouridine(38/39) synthase	Q9JI38
Reticulocalbin-1	Q05186
Neurobeachin-like protein 2	Q6ZQA0
Cathepsin B	P10605
Protein FAM118B	Q8C569
Aryl-hydrocarbon-interacting protein-like 1	Q924K1
Tumor necrosis factor receptor superfamily member EDAR	Q9R187
Bifunctional heparan sulfate N-deacetylase/N-sulfotransferase 4	Q9EQW8
Protein Jumonji	Q62315
Nesprin-1	Q6ZWR6
Protein FAM198B	Q3UPI1
Ig heavy chain V region RF	P18524
Fer-1-like protein 5	P0DM40
FERM, RhoGEF and pleckstrin domain-containing protein 1	F8VPU2
Synaptonemal complex protein 2	Q9CUU3
Vacuolar protein sorting-associated protein 13C	Q8BX70
Putative Polycomb group protein ASXL2	Q8BZ32
Cytoplasmic dynein 2 heavy chain 1	Q45VK7
Myelin-associated glycoprotein	P20917
Supervillin	Q8K4L3
Rho GTPase-activating protein 36	B1AUC7
Testis- and ovary-specific PAZ domain-containing protein 1	E5FYH1
Wings apart-like protein homolog	Q65Z40
Neurobeachin	Q9EPN1
Kinesin-like protein KIF26B	Q7TNC6
Rapamycin-insensitive companion of mTOR	Q6QI06
Huntingtin-interacting protein 1	Q8VD75
FAS-associated factor 2	Q3TDN2
RAS protein activator like-3	Q8C2K5
DNA helicase INO80	Q6ZPV2
Coatomer subunit alpha	Q8CIE6
T-lymphocyte activation antigen CD80	Q00609
Ral guanine nucleotide dissociation stimulator-like 1	Q60695
Neuronal cell adhesion molecule	Q810U4
Formin-like protein 3	Q6ZPF4
Hydroxyacylglutathione hydrolase-like protein	Q9DB32
Ceramide glucosyltransferase	O88693
T-lymphoma invasion and metastasis-inducing protein 1	Q60610
Ras GTPase-activating-like protein IQGAP2	Q3UQ44
Cleft lip and palate transmembrane protein 1 homolog	Q8VBZ3
Rho GTPase-activating protein 25	Q8BYW1
Protein FAM171B	Q14CH0
Pentraxin-4	Q6RUU0
Speriolin	Q148B6
Mediator of RNA polymerase II transcription subunit 15	Q924H2
Microtubule-associated serine/threonine-protein kinase 4	Q811L6
NudC domain-containing protein 2	Q9CQ48
SprT-like domain-containing protein Spartan	G3X912
Glycosyltransferase 8 domain-containing protein 2	Q640P4
Dynamin-3	Q8BZ98
Inositol 1,4,5-trisphosphate receptor type 2	Q9Z329
Hydroxysteroid dehydrogenase-like protein 2	Q2TPA8
Inositol hexakisphosphate and diphosphoinositol-pentakisphosphate kinase 1	A2ARP1
Complement C2	P21180
Adhesion G protein-coupled receptor L3	Q80TS3
Lysine-specific histone demethylase 1B	Q8CIG3
Ubiquitin carboxyl-terminal hydrolase 43	Q8BUM9
Sickle tail protein	A2AQ25
Kinesin-like protein KIF21A	Q9QXL2
Rho guanine nucleotide exchange factor 28	P97433
UPF0258 protein KIAA1024	Q8K3V7
Zinc finger protein castor homolog 1	Q9CWL2
Activating molecule in BECN1-regulated autophagy protein 1	A2AH22
Cysteine-rich protein 2	Q9DCT8
Creatine kinase S-type, mitochondrial	Q6P8J7
Keratin, type II cytoskeletal 6A	P50446
Keratin, type II cytoskeletal 75	Q8BGZ7
Keratin, type II cytoskeletal 7	Q9DCV7

## Sheet: Hipp-Tg
entry_name (Tau)	accession_number
Keratin, type I cytoskeletal 42	Q6IFX2
Hemoglobin subunit alpha	P01942
Actin, cytoplasmic 2	P63260
Glyceraldehyde-3-phosphate dehydrogenase	P16858
Tubulin alpha-1B chain	P05213
Arf-GAP with SH3 domain, ANK repeat and PH domain-containing protein 2	Q7SIG6
Tubulin beta-1 chain	A2AQ07
Neuromodulin	P06837
Porphobilinogen deaminase	P22907
Programmed cell death 6-interacting protein	Q9WU78
FANCD2 opposite strand protein	Q9D4K4
Serine/threonine-protein kinase ULK2	Q9QY01
Hemoglobin subunit beta-2	P02089
Biotin--protein ligase	Q920N2
Serine/threonine-protein kinase MRCK beta	Q7TT50
Activity-dependent neuroprotector homeobox protein	Q9Z103
Zinc finger protein 280D	Q68FE8
DDB1- and CUL4-associated factor 5	Q80T85
Cyclic AMP-dependent transcription factor ATF-7	Q8R0S1
Rho GTPase-activating protein 5	P97393
Bromodomain testis-specific protein	Q91Y44
Collagen alpha-1(XXVII) chain	Q5QNQ9
Acyl-CoA synthetase family member 2, mitochondrial	Q8VCW8
Peptidyl-prolyl cis-trans isomerase FKBP5	Q64378
Threonylcarbamoyladenosine tRNA methylthiotransferase	Q91WE6
Endoplasmic reticulum aminopeptidase 1	Q9EQH2
CTD small phosphatase-like protein 2	Q8BG15
Eukaryotic translation initiation factor 3 subunit B	Q8JZQ9
Protein FAM216B	Q8CC14
Trifunctional enzyme subunit alpha, mitochondrial	Q8BMS1
Optineurin	Q8K3K8
Choline transporter-like protein 4	Q91VA1
GPI transamidase component PIG-T	Q8BXQ2
Adenylate cyclase type 3	Q8VHH7
Septin-8	Q8CHH9
Creatine kinase M-type	P07310
ELMO domain-containing protein 1	Q3V1U8
Copine-4	Q8BLR2
Coiled-coil domain-containing protein 22	Q9JIG7
Ubiquitin carboxyl-terminal hydrolase 24	B1AY13
Beta-2-syntrophin	Q61235
p21-activated protein kinase-interacting protein 1	Q9DCE5
Rho guanine nucleotide exchange factor 18	Q6P9R4
Adenomatous polyposis coli protein	Q61315
PC4 and SFRS1-interacting protein	Q99JF8
Protein WWC2	Q6NXJ0
Serine protease 46	Q5M8S2
Probable carboxypeptidase PM20D1	Q8C165
Macrophage migration inhibitory factor	P34884
NudC domain-containing protein 2	Q9CQ48
Methyl-CpG-binding domain protein 5	B1AYB6
HMG box-containing protein 1	Q8R316
Ryanodine receptor 1	E9PZQ0
Vacuolar protein sorting-associated protein 13A	Q5H8C4
Chloride intracellular channel protein 4	Q9QYB1
Phosphoribosylformylglycinamidine synthase	Q5SUR0
Alanine--tRNA ligase, cytoplasmic	Q8BGQ7
Syntaxin-16	Q8BVI5
Collagen alpha-6(VI) chain	Q8C6K9
Ribonuclease P protein subunit p25	Q91WE3
Retinoic acid-induced protein 1	Q61818
Membrane-associated guanylate kinase, WW and PDZ domain-containing protein 1	Q6RHR9
Interleukin-23 receptor	Q8K4B4
Ashwin	Q922M7
Amyloid beta A4 protein	P12023
Protein Wnt-11	P48615
Transcriptional repressor p66 alpha	Q8CHY6
SH3 domain-binding protein 5	Q9Z131
REST corepressor 3	Q6PGA0
Mothers against decapentaplegic homolog 1	P70340
7-dehydrocholesterol reductase	O88455
E3 ubiquitin-protein ligase RNF213	E9Q555
Homeobox protein Rhox13	F6YCR7
Afadin	Q9QZQ1
Armadillo repeat-containing protein 3	A2AU72
Microcephalin	Q7TT79
N-arachidonyl glycine receptor	Q8K1Z6
Mis18-binding protein 1	Q80WQ8
Solute carrier family 35 member E4	Q8K3D6
HHIP-like protein 2	Q9D2G9
Sodium/potassium-transporting ATPase subunit alpha-1	Q8VDN2
Myelin regulatory factor	Q3UR85
Palmitoyltransferase ZDHHC23	Q5Y5T3
Sickle tail protein	A2AQ25
Protein FAM177A1	Q8BR63
Cysteine-rich tail protein 1	Q9D1E4
Collagen alpha-1(XIX) chain	Q0VF58
Collagen alpha-1(VII) chain	Q63870
Treacle protein	O08784
Beta-galactoside alpha-2,6-sialyltransferase 2	Q76K27

## Sheet: Hipp-WT
entry_name (WT)	accession_number
Neurogranin	P60761
Arf-GAP with SH3 domain, ANK repeat and PH domain-containing protein 2	Q7SIG6
Dynein heavy chain 2, axonemal	P0C6F1
T-cell activation Rho GTPase-activating protein	B2RWW0
BRCA1-associated RING domain protein 1	O70445
Scavenger receptor class A member 5	Q8K299
Inactive serine/threonine-protein kinase PLK5	Q4FZD7
High affinity cAMP-specific and IBMX-insensitive 3',5'-cyclic phosphodiesterase 8B	E9Q4S1
Serine/arginine-rich splicing factor 7	Q8BL97
Peroxisomal multifunctional enzyme type 2	P51660
Matrix metalloproteinase-25	Q3U435
Transcription termination factor 4, mitochondrial	Q8BVN4
Cold shock domain-containing protein E1	Q91W50
Polypeptide N-acetylgalactosaminyltransferase 5	Q8C102
Hydrocephalus-inducing protein	Q80W93
Collagen alpha-1(XI) chain	Q61245
Thyroxine 5-deiodinase	Q91ZI8
Rho GTPase-activating protein 5	P97393
Pregnancy zone protein	Q61838
Eosinophil peroxidase	P49290
Solute carrier family 13 member 3	Q91Y63
COP9 signalosome complex subunit 1	Q99LD4
Ankyrin repeat domain-containing protein 24	Q80VM7
Ventricular zone-expressed PH domain-containing protein 1	A1A535
PHD and RING finger domain-containing protein 1	A6H619
Uncharacterized protein C6orf132 homolog	Q91Z58
Metallo-beta-lactamase domain-containing protein 2	Q8BL86
EMILIN-2	Q8K482
Zinc finger with UFM1-specific peptidase domain protein	Q3T9Z9
Fibroblast growth factor 14	P70379
Alpha-1,3-mannosyl-glycoprotein 4-beta-N-acetylglucosaminyltransferase B	Q812F8
Unconventional myosin-Ib	P46735
Centrosomal protein of 295 kDa	Q8BQ48
Interleukin-1 receptor-associated kinase-like 2	Q8CFA1
Actin, aortic smooth muscle	P62737
Polycomb protein EED	Q921E6
DNA topoisomerase I, mitochondrial	Q8R4U6
Sentrin-specific protease 7	Q8BUH8
Nucleolar protein 16	Q9CPT5
Toll-like receptor 11	Q6R5P0
N6-adenosine-methyltransferase subunit METTL3	Q8C3P7
Protein flightless-1 homolog	Q9JJ28
Rab11 family-interacting protein 4	Q8BQP8
Centrosomal protein of 104 kDa	Q80V31
Galactose-3-O-sulfotransferase 2	Q6XQH0
Immunoglobulin superfamily member 2	A8E0Y8
Hemoglobin subunit zeta	P06467
Pumilio homolog 2	Q80U58
Uncharacterized protein C8orf34 homolog	Q8BZJ8
39S ribosomal protein L1, mitochondrial	Q99N96
60S ribosomal protein L7	P14148
KN motif and ankyrin repeat domain-containing protein 3	Q9Z1P7
Insulin receptor-related protein	Q9WTL4
Dynamin-1-like protein	Q8K1M6
Collagen alpha-1(XXVII) chain	Q5QNQ9
F-box/LRR-repeat protein 20	Q9CZV8
Teneurin-1	Q9WTS4
UBX domain-containing protein 2A	Q99KJ0
Protein transport protein Sec24A	Q3U2P1
Phenazine biosynthesis-like domain-containing protein 1	Q9DCG6
Protein CTLA-2-beta	P12400
Copine-4	Q8BLR2
Ankyrin repeat and MYND domain-containing protein 1	Q8C0W1
Peroxisomal acyl-coenzyme A oxidase 2	Q9QXD1
RNA-binding protein 14	Q8C2Q3
Collagen alpha-1(II) chain	P28481
Stress-induced-phosphoprotein 1	Q60864
Prolyl 4-hydroxylase subunit alpha-2	Q60716
Serine/threonine-protein kinase tousled-like 2	O55047
Breakpoint cluster region protein	Q6PAJ1
E3 ubiquitin-protein ligase RNF213	E9Q555
Probable ATP-dependent RNA helicase DDX10	Q80Y44
Centromere protein R	Q9CQ82
LEM domain-containing protein 2	Q6DVA0
Pre-mRNA-splicing factor SPF27	Q9D287
ATPase family AAA domain-containing protein 3	Q925I1
Phosphatidylinositol-glycan biosynthesis class F protein	O09101
Adenylate cyclase type 6	Q01341
Probable ATP-dependent RNA helicase DHX40	Q6PE54
TATA element modulatory factor	B9EKI3
Heparan-sulfate 6-O-sulfotransferase 2	Q80UW0
Inter-alpha-trypsin inhibitor heavy chain H5	Q8BJD1
DBH-like monooxygenase protein 2	Q7TT41
F-box/WD repeat-containing protein 1A	Q3ULA2
Myosin light chain kinase, smooth muscle	Q6PDN3
Phosphatidylinositol 3,4,5-trisphosphate-dependent Rac exchanger 1 protein	Q69ZK0
Renalase	A7RDN6
Phospholipid-transporting ATPase IA	P70704
Probable cysteine--tRNA ligase, mitochondrial	Q8BYM8
Toll-like receptor 13	Q6R5N8
Uncharacterized protein C3orf20 homolog	Q8CDN1
Sodium channel protein type 11 subunit alpha	Q9R053
Proto-oncogene tyrosine-protein kinase ROS	Q78DX7
28S ribosomal protein S11, mitochondrial	Q9DCA2
Dynein heavy chain 3, axonemal	Q8BW94
Calcium/calmodulin-dependent protein kinase type IV	P08414
Uncharacterized protein C11orf95 homolog	Q4VA45
PHD finger protein 21B	Q8C966
Cytochrome P450 2S1	Q9DBX6
CCR4-NOT transcription complex subunit 1	Q6ZQ08
A-kinase anchor protein 4	Q60662
WD repeat-containing protein 7	Q920I9
Neurogenic locus notch homolog protein 2	O35516
Pre-B-cell leukemia transcription factor 4	Q99NE9
Armadillo repeat-containing protein 3	A2AU72
Exocyst complex component 6B	A6H5Z3
Myoferlin	Q69ZN7
Mast cell carboxypeptidase A	P15089
AP-1 complex subunit gamma-1	P22892
Laminin subunit alpha-3	Q61789
E3 UFM1-protein ligase 1	Q8CCJ3
UV-stimulated scaffold protein A	Q9D479
Pigment epithelium-derived factor	P97298
Cytochrome c oxidase assembly factor 3 homolog, mitochondrial	Q9D2R6
1-phosphatidylinositol 3-phosphate 5-kinase	Q9Z1T6
Keratin, type II cytoskeletal 5	Q922U2
Keratin, type II cytoskeletal 6B	Q9Z331
Keratin, type II cytoskeletal 1b	Q6IFZ6
