# Supplementary material for: S-nitrosylation of E3 ubiquitin-protein ligase RNF213 alters non-canonical Wnt/Ca+2 signaling in the P301S mouse model of tauopathy
Source: Transl Psychiatry. 2019 Jan 29;9:44. doi: 10.1038/s41398-019-0388-7 (PMC6351542; doi:10.1038/s41398-019-0388-7)
Supplement: Supplementary file 12 — Supp. table 2 [file 41398_2019_388_MOESM12_ESM.xlsx]

## Sheet: GO Cor-WT
Enrichment analysis report
Enrichment by GO Processes			Cortex-WT_genelist
#	Processes	Total	p-value	FDR	In Data
1	organelle organization	4189	8.52821e-10	2.3879e-06	41
2	developmental process	7952	1.92301e-06	0.00181549	52
3	anatomical structure development	7503	2.17833e-06	0.00181549	50
4	cytoskeleton organization	1351	2.71489e-06	0.00181549	18
5	system development	6255	3.88668e-06	0.00181549	44
6	cellular component organization	7005	5.2457e-06	0.00181549	47
7	response to cocaine	118	5.956e-06	0.00181549	6
8	multicellular organism development	7051	6.38028e-06	0.00181549	47
9	multicellular organismal reproductive process	1441	6.66178e-06	0.00181549	18
10	protein polymerization	121	6.88389e-06	0.00181549	6
11	multicellular organism reproduction	1454	7.53753e-06	0.00181549	18
12	response to organonitrogen compound	1790	9.88318e-06	0.00181549	20
13	animal organ development	4740	1.01919e-05	0.00181549	36
14	creatine metabolic process	12	1.13923e-05	0.00181549	3
15	reproductive process	2312	1.24187e-05	0.00181549	23
16	reproduction	2315	1.26842e-05	0.00181549	23
17	positive regulation of mast cell differentiation	2	1.42857e-05	0.00181549	2
18	negative regulation of transforming growth factor beta activation	2	1.42857e-05	0.00181549	2
19	regulation of transforming growth factor beta activation	2	1.42857e-05	0.00181549	2
20	synaptic vesicle budding	13	1.47692e-05	0.00181549	3
21	negative regulation of organelle organization	482	1.47982e-05	0.00181549	10
22	regulation of cellular localization	1379	1.48937e-05	0.00181549	17
23	cellular component organization or biogenesis	7260	1.50944e-05	0.00181549	47
24	cellular protein complex assembly	594	1.55613e-05	0.00181549	11
25	developmental process involved in reproduction	1103	1.63922e-05	0.00183593	15
26	reproductive structure development	734	2.14483e-05	0.00230981	12
27	reproductive system development	741	2.3543e-05	0.0023568	12
28	nucleus localization	44	2.3568e-05	0.0023568	4
29	cell differentiation	5158	2.70826e-05	0.00261487	37
30	positive regulation of cellular component organization	1769	2.99048e-05	0.00279111	19
31	response to nitrogen compound	1949	3.39984e-05	0.00307082	20
32	cellular response to organonitrogen compound	1040	3.62952e-05	0.00317583	14
33	cellular developmental process	5244	3.9628e-05	0.00336238	37
34	meiotic cell cycle process	253	5.13123e-05	0.00413374	7
35	response to oxygen-containing compound	2708	5.16718e-05	0.00413374	24
36	transferrin transport	54	5.33369e-05	0.00414842	4
37	neuron migration	179	6.30663e-05	0.00477259	6
38	response to alkaloid	263	6.54908e-05	0.00482564	7
39	positive regulation of cellular process	6739	7.45949e-05	0.00515193	43
40	regulation of mast cell differentiation	4	8.52904e-05	0.00515193	2
41	postsynaptic neurotransmitter receptor internalization	4	8.52904e-05	0.00515193	2
42	peptidyl-cysteine oxidation	4	8.52904e-05	0.00515193	2
43	negative regulation of complement-dependent cytotoxicity	4	8.52904e-05	0.00515193	2
44	regulation of Schwann cell migration	4	8.52904e-05	0.00515193	2
45	meiotic spindle organization	23	8.89724e-05	0.00515193	3
46	cytokinetic process	23	8.89724e-05	0.00515193	3
47	response to reactive oxygen species	375	9.17061e-05	0.00515193	8
48	ferric iron transport	62	9.19286e-05	0.00515193	4
49	trivalent inorganic cation transport	62	9.19286e-05	0.00515193	4
50	ATP hydrolysis coupled transmembrane transport	119	9.19988e-05	0.00515193	5
51	positive regulation of interleukin-2 biosynthetic process	24	0.000101403	0.00546019	3
52	cellular response to ATP	24	0.000101403	0.00546019	3
53	cellular response to nitrogen compound	1165	0.000122258	0.00630216	14
54	response to inorganic substance	1026	0.000130109	0.00630216	13
55	cell division	631	0.000141204	0.00630216	10
56	creatinine metabolic process	5	0.000141799	0.00630216	2
57	regulation of protein processing in phagocytic vesicle	5	0.000141799	0.00630216	2
58	telomerase holoenzyme complex assembly	5	0.000141799	0.00630216	2
59	negative regulation of actin filament severing	5	0.000141799	0.00630216	2
60	regulation of actin filament severing	5	0.000141799	0.00630216	2
61	development of secondary male sexual characteristics	5	0.000141799	0.00630216	2
62	uropod organization	5	0.000141799	0.00630216	2
63	positive regulation of protein processing in phagocytic vesicle	5	0.000141799	0.00630216	2
64	response to ammonium ion	299	0.000145425	0.00636234	7
65	regulation of cellular component organization	3295	0.000162428	0.00689121	26
66	regulation of cell morphogenesis	642	0.000162436	0.00689121	10
67	regulation of organelle organization	1694	0.000192302	0.00803651	17
68	chaperone-mediated protein transport involved in chaperone-mediated autophagy	6	0.000212172	0.00813809	2
69	actin filament bundle distribution	6	0.000212172	0.00813809	2
70	isoleucine metabolic process	6	0.000212172	0.00813809	2
71	positive regulation of mast cell proliferation	6	0.000212172	0.00813809	2
72	regulation of mast cell proliferation	6	0.000212172	0.00813809	2
73	negative regulation of mast cell apoptotic process	6	0.000212172	0.00813809	2
74	regulation of cell adhesion	1080	0.000215397	0.0081388	13
75	response to hydrogen peroxide	225	0.00022025	0.0081388	6
76	positive regulation of sodium ion transmembrane transport	31	0.00022091	0.0081388	3
77	positive regulation of cell adhesion	672	0.000234498	0.00852721	10
78	cellular response to reactive oxygen species	231	0.000253735	0.00910843	6
79	cellular macromolecular complex assembly	1103	0.000264272	0.00915815	13
80	regulation of DNA metabolic process	556	0.000264932	0.00915815	9
81	supramolecular fiber organization	556	0.000264932	0.00915815	9
82	negative regulation of cellular component organization	959	0.000270741	0.00917544	12
83	organelle fission	441	0.000276987	0.00917544	8
84	macromolecule localization	3015	0.000277061	0.00917544	24
85	organelle localization	821	0.00027854	0.00917544	11
86	cellular response to oxygen-containing compound	1755	0.000292054	0.00921838	17
87	positive regulation of double-strand break repair via nonhomologous end joining	7	0.000296305	0.00921838	2
88	regulation of mast cell apoptotic process	7	0.000296305	0.00921838	2
89	cellular lactam metabolic process	7	0.000296305	0.00921838	2
90	chaperone-mediated autophagy	7	0.000296305	0.00921838	2
91	meiotic cell cycle	339	0.000312558	0.00957855	7
92	regulation of interleukin-2 biosynthetic process	35	0.000318145	0.00957855	3
93	nuclear migration	35	0.000318145	0.00957855	3
94	response to abiotic stimulus	1943	0.000325028	0.00962286	18
95	negative regulation of protein polymerization	86	0.00032649	0.00962286	4
96	regulation of T cell differentiation	243	0.00033267	0.00970288	6
97	iron ion transport	90	0.000388342	0.0110347	4
98	establishment of meiotic spindle localization	8	0.000394096	0.0110347	2
99	regulation of complement-dependent cytotoxicity	8	0.000394096	0.0110347	2
100	taurine metabolic process	8	0.000394096	0.0110347	2
101

## Sheet: Pathway Cor-WT
Enrichment analysis report
Enrichment by Pathway Maps			Cortex-WT_genelist
#	Maps	Total	p-value	FDR	In Data
1	Cytoskeleton remodeling_Neurofilaments	25	0.000106866	0.00999198	3
2	Immune response_IL-15 signaling via JAK-STAT cascade	22	0.00303885	0.12213	2
3	Immune response_IL-12 signaling pathway	23	0.00332039	0.12213	2
4	CFTR folding and maturation (normal and CF)	24	0.00361367	0.12213	2
5	Development_Glucocorticoid receptor signaling	25	0.00391861	0.12213	2
6	Cytoskeleton remodeling_RalA regulation pathway	30	0.00561513	0.131771	2
7	Development_Regulation of telomere length and cellular immortalization	35	0.00759021	0.131771	2
8	Immune response_Differentiation of natural regulatory T cells	35	0.00759021	0.131771	2
9	Development_EPO-induced Jak-STAT pathway	36	0.00801773	0.131771	2
10	Immune response_Generation of memory CD4+ T cells	37	0.00845589	0.131771	2
11	Immune response_IL-7 signaling in T lymphocytes	37	0.00845589	0.131771	2
12	Immune response_IL-7 signaling in B lymphocytes	43	0.0113038	0.148455	2
13	Cytoskeleton remodeling_Regulation of actin cytoskeleton nucleation and polymerization by Rho GTPases	46	0.0128648	0.148455	2
14	Signal transduction_PTMs in IL-12 signaling pathway	48	0.0139549	0.148455	2
15	Immune response_IL-2 activation and signaling pathway	48	0.0139549	0.148455	2
16	Breakdown of CD4+ T cell peripheral tolerance in type 1 diabetes mellitus	49	0.0145145	0.148455	2
17	Transport_The role of AVP in regulation of Aquaporin 2 and renal water reabsorption	50	0.0150837	0.148455	2
18	Development_GM-CSF signaling	50	0.0150837	0.148455	2
19	Development_Prolactin receptor signaling	58	0.0199743	0.18676	2
20	Immune response_IL-10 signaling pathway	62	0.0226365	0.201573	2
21	Immune response_CD40 signaling	65	0.0247243	0.210156	2
22	Transcription_Negative regulation of HIF1A function	69	0.0276258	0.22461	2
23	Transport_Clathrin-coated vesicle cycle	71	0.0291258	0.226938	2
24	Immune response _CCR3 signaling in eosinophils	77	0.0338163	0.252946	2
25	L-Arginine metabolism	79	0.0354415	0.2532	2
26	Immune response_IL-3 signaling via JAK/STAT, p38, JNK and NF-kB	93	0.0476288	0.2532	2
27	Immune response _Sialic-acid receptors (Siglecs) signaling	14	0.0514565	0.2532	1
28	Cytoskeleton remodeling_Substance P mediated membrane blebbing	16	0.0585937	0.2532	1
29	LRRK2 in neuronal apoptosis in Parkinson's disease	17	0.0621426	0.2532	1
30	Immune response_Antigen presentation by MHC class II	118	0.0725186	0.2532	2
31	Regulation of degradation of wtCFTR	20	0.0727115	0.2532	1
32	wtCFTR and deltaF508-CFTR traffic / Clathrin coated vesicles formation (normal and CF)	20	0.0727115	0.2532	1
33	Cell cycle_Chromosome condensation in prometaphase	21	0.0762086	0.2532	1
34	Immune response_Oncostatin M signaling via JAK-Stat	22	0.0796929	0.2532	1
35	Development_Thrombopoetin signaling via JAK-STAT pathway	22	0.0796929	0.2532	1
36	LRRK2 and immune function in Parkinson's disease	22	0.0796929	0.2532	1
37	G-protein signaling_Cross-talk between Ras-family GTPases	23	0.0831644	0.2532	1
38	Proteolysis_Role of Parkin in the Ubiquitin-Proteasomal Pathway	24	0.0866231	0.2532	1
39	Cytoskeleton remodeling_Role of PDGFs in cell migration	24	0.0866231	0.2532	1
40	Immune response_IL-23 signaling pathway	25	0.0900691	0.2532	1
41	G-protein signaling_K-RAS regulation pathway	25	0.0900691	0.2532	1
42	Immune response_Role of HMGB1 in dendritic cell maturation and migration	26	0.0935025	0.2532	1
43	Cell adhesion_Endothelial cell contacts by junctional mechanisms	26	0.0935025	0.2532	1
44	Cell cycle_Transition and termination of DNA replication	27	0.0969232	0.2532	1
45	Neurophysiological process_GABA-A receptor life cycle	27	0.0969232	0.2532	1
46	Muscle contraction_nNOS signaling in skeletal muscle	28	0.100331	0.2532	1
47	Proteolysis_Putative SUMO-1 pathway	29	0.103727	0.2532	1
48	Development_Transcription factors in segregation of hepatocytic lineage	30	0.10711	0.2532	1
49	Transport_Aldosterone-mediated regulation of ENaC sodium transport	30	0.10711	0.2532	1
50	Immune response_Mast cell proliferation, differentiation and survival	30	0.10711	0.2532	1
51	Cell adhesion_Gap junctions	30	0.10711	0.2532	1
52	Signal transduction_PTMs in IL-23 signaling pathway	31	0.110481	0.2532	1
53	Development_Transcription regulation of granulocyte development	32	0.113839	0.2532	1
54	Cell cycle_Role of Nek in cell cycle regulation	32	0.113839	0.2532	1
55	Development_PDGF signaling via STATs and NF-kB	32	0.113839	0.2532	1
56	Development_Angiotensin signaling via STATs	32	0.113839	0.2532	1
57	G-protein signaling_N-RAS regulation pathway	33	0.117185	0.2532	1
58	LRRK2 in neurons in Parkinson's disease	33	0.117185	0.2532	1
59	Apoptosis and survival_Granzyme B signaling	33	0.117185	0.2532	1
60	Development_Activation of astroglial cells proliferation by ACM3	33	0.117185	0.2532	1
61	Signal transduction_Activin A signaling regulation	33	0.117185	0.2532	1
62	Oxidative stress_Role of ASK1 under oxidative stress	34	0.120519	0.2532	1
63	Apoptosis and survival_Caspase cascade	34	0.120519	0.2532	1
64	Development_Angiopoietin - Tie2 signaling	35	0.12384	0.2532	1
65	Development_TGF-beta-dependent induction of EMT via SMADs	35	0.12384	0.2532	1
66	Immune response_Th17 cell differentiation	35	0.12384	0.2532	1
67	Development_Growth hormone signaling via STATs and PLC/IP3	35	0.12384	0.2532	1
68	Autophagy_Autophagy	35	0.12384	0.2532	1
69	G-protein signaling_Regulation of RAC1 activity	36	0.12715	0.2532	1
70	Immune response_Regulation of T cell function by CTLA-4	36	0.12715	0.2532	1
71	Immune response_IL-22 signaling pathway	36	0.12715	0.2532	1
72	Immune response_IL-9 signaling pathway	36	0.12715	0.2532	1
73	Urea cycle	36	0.12715	0.2532	1
74	Immune response_IL-6-induced acute-phase response in hepatocytes	36	0.12715	0.2532	1
75	G-protein signaling_Rac2 regulation pathway	36	0.12715	0.2532	1
76	G-protein signaling_H-RAS regulation pathway	37	0.130447	0.2532	1
77	Cholesterol and Sphingolipid transport / Transport from Golgi and ER to the apical membrane (normal and CF)	37	0.130447	0.2532	1
78	Development_MAG-dependent inhibition of neurite outgrowth	37	0.130447	0.2532	1
79	Development_Mu-type opioid receptor signaling	38	0.133732	0.2532	1
80	Cortisol biosynthesis from Cholesterol	38	0.133732	0.2532	1
81	Development_Neural stem cell lineage commitment (schema)	38	0.133732	0.2532	1
82	Development_SDF-1 signaling in hematopoietic stem cell homing	38	0.133732	0.2532	1
83	Immune response_Th17, Th22 and Th9 cell differentiation	39	0.137004	0.2532	1
84	Regulation of degradation of deltaF508-CFTR in CF	39	0.137004	0.2532	1
85	HIV-1 signaling via CCR5 in macrophages and T lymphocytes	39	0.137004	0.2532	1
86	Immune response_Differentiation and clonal expansion of CD8+ T cells	39	0.137004	0.2532	1
87	Immune response_HMGB1 release from the cell	39	0.137004	0.2532	1
88	Immune response_TSLP signalling	39	0.137004	0.2532	1
89	Development_Astrocyte differentiation from adult stem cells	40	0.140265	0.2532	1
90	Immune response_Th1 and Th2 cell differentiation	40	0.140265	0.2532	1
91	Development_Role of Activin A in cell differentiation and proliferation	40	0.140265	0.2532	1
92	Oxidative stress_Activation of NOX1, NOX5, DUOX1 and DUOX2 NADPH Oxidases	42	0.146751	0.2532	1
93	Apoptosis and survival_TNF-alpha-induced Caspase-8 signaling	43	0.149976	0.2532	1
94	Development_S1P3 receptor signaling pathway	43	0.149976	0.2532	1
95	Signal transduction_AKT signaling	43	0.149976	0.2532	1
96	Cytoskeleton remodeling_Hyaluronic acid/ CD44 signaling pathways	43	0.149976	0.2532	1
97	K-RAS signaling in pancreatic cancer	44	0.153189	0.2532	1
98	Immune response_IL-13 signaling via JAK-STAT	44	0.153189	0.2532	1
99	Development_Flt3 signaling	44	0.153189	0.2532	1
100

## Sheet: GO Cor-Tg
Enrichment by GO Processes			TAU_Hippo_genelist
#	Processes	Total	p-value	FDR	In Data
1	response to platelet aggregation inhibitor	39	1.016e-08	2.895e-05	6
2	response to calcium ion	301	3.399e-08	2.895e-05	11
3	positive regulation of norepinephrine uptake	10	4.921e-08	2.895e-05	4
4	cellular response to cytochalasin B	10	4.921e-08	2.895e-05	4
5	response to cytochalasin B	10	4.921e-08	2.895e-05	4
6	regulation of norepinephrine uptake	11	7.71e-08	3.887e-05	4
7	mesenchyme migration	12	1.153e-07	5.086e-05	4
8	homotypic cell-cell adhesion	98	1.335e-07	5.236e-05	7
9	cell junction organization	297	3.155e-07	0.0001058	10
10	response to inorganic substance	1108	3.502e-07	0.0001058	18
11	actomyosin structure organization	167	3.62e-07	0.0001058	8
12	cellular response to mycotoxin	16	4.188e-07	0.0001058	4
13	mesenchyme morphogenesis	72	4.374e-07	0.0001058	6
14	cell junction assembly	236	4.497e-07	0.0001058	9
15	postsynaptic actin cytoskeleton organization	43	7.802e-07	0.0001721	5
16	postsynaptic cytoskeleton organization	45	9.84e-07	0.0002043	5
17	negative regulation of cyclin-dependent protein kinase activity	50	1.68e-06	0.0003293	5
18	response to mycotoxin	23	1.994e-06	0.0003704	4
19	synaptic vesicle recycling	94	2.124e-06	0.0003748	6
20	midbrain development	156	3.112e-06	0.000501	7
21	response to mechanical stimulus	476	3.179e-06	0.000501	11
22	axonogenesis	577	3.265e-06	0.000501	12
23	response to metal ion	732	6.889e-06	0.001013	13
24	cell morphogenesis involved in differentiation	861	8.091e-06	0.001142	14
25	homeostatic process	2481	1.007e-05	0.001255	25
26	cellular response to electrical stimulus	34	1.01e-05	0.001255	4
27	developmental process	8282	1.035e-05	0.001255	54
28	anatomical structure development	7828	1.047e-05	0.001255	52
29	establishment or maintenance of cell polarity	263	1.067e-05	0.001255	8
30	cellular response to toxic substance	349	1.106e-05	0.001259	9
31	presynaptic endocytosis	77	1.439e-05	0.001539	5
32	synaptic vesicle endocytosis	77	1.439e-05	0.001539	5
33	axon development	671	1.493e-05	0.001541	12
34	phosphagen biosynthetic process	2	1.578e-05	0.001541	2
35	phosphocreatine biosynthetic process	2	1.578e-05	0.001541	2
36	response to drug	1904	1.616e-05	0.001541	21
37	cell morphogenesis involved in neuron differentiation	683	1.779e-05	0.001652	12
38	sarcomere organization	82	1.956e-05	0.00177	5
39	substantia nigra development	84	2.199e-05	0.001903	5
40	multicellular organism development	7341	2.216e-05	0.001903	49
41	regulation of biological quality	5628	2.264e-05	0.001903	41
42	cytoskeleton organization	1513	2.707e-05	0.002174	18
43	regulation of glucocorticoid biosynthetic process	15	2.711e-05	0.002174	3
44	system development	6534	2.936e-05	0.002303	45
45	platelet activation	223	3.186e-05	0.002444	7
46	maintenance of epithelial cell apical/basal polarity	16	3.327e-05	0.002498	3
47	neuron projection morphogenesis	736	3.694e-05	0.002667	12
48	cell development	2507	3.703e-05	0.002667	24
49	plasma membrane bounded cell projection morphogenesis	741	3.944e-05	0.002734	12

## Sheet: Pathway Cor-Tg
Enrichment analysis report
Enrichment by Pathway Maps			Cor-TAU_genelist
#	Maps	Total	p-value	FDR	In Data
1	Cytoskeleton remodeling_Regulation of actin cytoskeleton nucleation and polymerization by Rho GTPases	46	7.40631e-05	0.0153601	5
2	Transport_The role of AVP in regulation of Aquaporin 2 and renal water reabsorption	50	0.00011106	0.0153601	5
3	Development_Regulation of cytoskeleton proteins in oligodendrocyte differentiation and myelination	58	0.000226063	0.0153601	5
4	Cytoskeleton remodeling_Thyroliberin in cytoskeleton remodeling	33	0.000264608	0.0153601	4
5	Development_Thyroliberin signaling	60	0.000265401	0.0153601	5
6	Cytoskeleton remodeling_Keratin filaments	36	0.000372603	0.0191684	4
7	Development_PACAP signaling in neural cells	39	0.000508945	0.0214219	4
8	Apoptosis and survival_Anti-apoptotic action of Gastrin	43	0.000741545	0.0264104	4
9	Nicotine signaling in dopaminergic neurons, Pt. 2 - axon terminal	43	0.000741545	0.0264104	4
10	Neurophysiological process_Glutamic acid regulation of Dopamine D1A receptor signaling	45	0.000882252	0.0272322	4
11	G-protein signaling_Regulation of Cyclic AMP levels by ACM	45	0.000882252	0.0272322	4
12	Immune response_PGE2 common pathways	47	0.0010408	0.0283465	4
13	wtCFTR and deltaF508 traffic / Membrane expression (normal and CF)	47	0.0010408	0.0283465	4
14	Development_Thromboxane A2 signaling pathway	50	0.00131466	0.0289851	4
15	Immune response_Lectin induced complement pathway	50	0.00131466	0.0289851	4
16	Neurophysiological process_Corticoliberin signaling via CRHR1	50	0.00131466	0.0289851	4
17	Development_Adenosine A2B receptor signaling	50	0.00131466	0.0289851	4
18	Immune response_Histamine signaling in dendritic cells	51	0.00141615	0.0298035	4
19	Development_Endothelin-1/EDNRA signaling	53	0.0016353	0.0302857	4
20	Development_Adenosine A3 receptor signaling	53	0.0016353	0.0302857	4
21	Immune response_Classical complement pathway	53	0.0016353	0.0302857	4
22	Membrane-bound ESR1: interaction with G-proteins signaling	54	0.00175326	0.0312215	4
23	Platelet activation as a result of endothelial dysfunction after stenting	56	0.00200666	0.0344106	4
24	Ca(2+)-dependent NF-AT signaling	57	0.0021424	0.0354261	4
25	Cytoskeleton remodeling_Regulation of actin cytoskeleton organization by the kinase effectors of Rho GTPases	58	0.00228435	0.0364709	4
26	Muscle contraction_S1P2 receptor-mediated smooth muscle contraction	30	0.00289205	0.0435686	3
27	Development_Gastrin in cell growth and proliferation	62	0.00291712	0.0435686	4
28	Neurophysiological process_Constitutive and regulated NMDA receptor trafficking	65	0.00346382	0.0501171	4
29	Immune response_Gastrin in inflammatory response	69	0.00429586	0.0578962	4
30	Chemotaxis_CXCR3-A signaling	69	0.00429586	0.0578962	4
31	Oxidative stress_Angiotensin II-induced production of ROS	35	0.00450347	0.0578962	3
32	Blood coagulation_GPCRs in platelet aggregation	71	0.00475845	0.0578962	4
33	Transport_Clathrin-coated vesicle cycle	71	0.00475845	0.0578962	4
34	Development_Hedgehog and PTH signaling pathways in bone and cartilage development	36	0.004879	0.0578962	3
35	Reproduction_Gonadotropin-releasing hormone (GnRH) signaling	72	0.00500183	0.0578962	4
36	Regulation of lipid metabolism_Stimulation of Arachidonic acid production by ACM receptors	72	0.00500183	0.0578962	4
37	Development_MAG-dependent inhibition of neurite outgrowth	37	0.00527291	0.0595453	3
38	Cytoskeleton remodeling_ACM3 and ACM4 in keratinocyte migration	38	0.00568543	0.0608405	3
39	Signal transduction_Cyclic AMP signaling	38	0.00568543	0.0608405	3
40	Transport_ACM3 signaling in lacrimal glands	75	0.00578182	0.0608405	4
41	HIV-1 signaling via CCR5 in macrophages and T lymphocytes	39	0.00611681	0.0629352	3
42	Immune response _CCR3 signaling in eosinophils	77	0.00634456	0.0638593	4
43	Development_Growth hormone-releasing hormone (GH-RH) signaling	41	0.00703697	0.0664922	3
44	Immune response_Neurotensin-induced activation of IL-8 in colonocytes	41	0.00703697	0.0664922	3
45	Cytoskeleton remodeling_Role of PKA in cytoskeleton reorganisation	41	0.00703697	0.0664922	3
46	CFTR-dependent regulation of ion channels in CF	42	0.00752616	0.0683257	3
47	Transport_ACM3 signaling in salivary glands	42	0.00752616	0.0683257	3
48	Neurophysiological process_NMDA-dependent postsynaptic long-term potentiation in CA1 hippocampal neurons	82	0.00790779	0.0688927	4
49	Development_EPO-induced PI3K/AKT pathway and Ca(2+) influx	43	0.008035	0.0688927	3
50	Development_S1P3 receptor signaling pathway	43	0.008035	0.0688927	3
51	Development_Angiotensin signaling via PYK2	44	0.00856368	0.0708033	3
52	Development_Activation of Erk by ACM1, ACM3 and ACM5	44	0.00856368	0.0708033	3
53	Cell adhesion_Histamine H1 receptor signaling in the interruption of cell barrier integrity	45	0.00911235	0.0740179	3
54	Development_G-protein-mediated regulation of MAPK-ERK signaling	46	0.00968118	0.0750577	3
55	Development_Angiotensin activation of Akt	46	0.00968118	0.0750577	3
56	Transport_Alpha-2 adrenergic receptor regulation of ion channels	47	0.0102703	0.0750577	3
57	Immune response_MIF - the neuroendocrine-macrophage connector	47	0.0102703	0.0750577	3
58	Development_PDGF signaling via MAPK cascades	47	0.0102703	0.0750577	3
59	Neurophysiological process_ACM regulation of nerve impulse	48	0.0108798	0.0750577	3
60	Bacterial infections in CF airways	48	0.0108798	0.0750577	3
61	Nicotine signaling in dopaminergic neurons, Pt. 1 - cell body	48	0.0108798	0.0750577	3
62	Cell adhesion_Integrin-mediated cell adhesion and migration	48	0.0108798	0.0750577	3
63	Transcription_Transcription factor Tubby signaling pathways	17	0.0113118	0.0750577	2
64	Development_Melanocyte development and pigmentation	49	0.0115099	0.0750577	3
65	Transcription_CREB signaling pathway	49	0.0115099	0.0750577	3
66	Immune response_Bacterial infections in normal airways	49	0.0115099	0.0750577	3
67	Signal transduction_IP3 signaling	49	0.0115099	0.0750577	3
68	Development_EDNRB signaling	50	0.0121607	0.0782	3
69	Beta-adrenergic-dependent CFTR expression	18	0.0126468	0.0792176	2
70	Signal transduction_PKA signaling	51	0.0128322	0.0792176	3
71	Development_Oligodendrocyte differentiation from adult stem cells	51	0.0128322	0.0792176	3
72	Cytoskeleton remodeling_Alpha-1A adrenergic receptor-dependent inhibition of PI3K	19	0.014047	0.0824024	2
73	Development_Alpha-1 adrenergic receptors signaling via Cyclic AMP	19	0.014047	0.0824024	2
74	ENaC regulation in normal and CF airways	53	0.014238	0.0824024	3
75	Development_Adenosine A1 receptor signaling	53	0.014238	0.0824024	3
76	Neurophysiological process_Long-term depression in cerebellum	53	0.014238	0.0824024	3
77	Development_FGFR signaling pathway	54	0.0149724	0.0845392	3
78	Neurophysiological process_Dynein-dynactin motor complex in axonal transport in neurons	54	0.0149724	0.0845392	3
79	wtCFTR and deltaF508-CFTR traffic / Clathrin coated vesicles formation (normal and CF)	20	0.015511	0.0865254	2
80	Development_Keratinocyte differentiation	56	0.0165046	0.0895043	3
81	Immune response_IL-3 signaling via ERK and PI3K	102	0.016625	0.0895043	4
82	Development_Non-genomic action of Retinoic acid in cell differentiation	57	0.0173025	0.0902184	3
83	Cytoskeleton remodeling_FAK signaling	57	0.0173025	0.0902184	3
84	Immune response_CCR5 signaling in macrophages and T lymphocytes	58	0.0181216	0.0902184	3
85	Hyaluronic acid/ CD44 signaling in cancer	58	0.0181216	0.0902184	3
86	Immune response_TCR alpha/beta signaling pathway	58	0.0181216	0.0902184	3
87	Effect of H. pylori infection on gastric epithelial cell proliferation	58	0.0181216	0.0902184	3
88	Immune response_IL-33 signaling pathway	58	0.0181216	0.0902184	3
89	Transcription_CREM signaling in testis	22	0.0186254	0.09174	2
90	Regulation of lipid metabolism_G-alpha(q) regulation of lipid metabolism	59	0.0189621	0.0924153	3
91	Immune response_LTBR1 signaling	60	0.0198239	0.0956092	3
92	Glucocorticoid-induced elevation of intraocular pressure as glaucoma risk factor	62	0.0216117	0.103157	3
93	Cell adhesion_Endothelial cell contacts by non-junctional mechanisms	24	0.0219795	0.103842	2
94	Development_Role of IL-8 in angiogenesis	65	0.0244538	0.111001	3
95	Signal transduction_mTORC2 upstream signaling	65	0.0244538	0.111001	3
96	Muscle contraction_Regulation of eNOS activity in endothelial cells	65	0.0244538	0.111001	3
97	Role of Tissue factor-induced Thrombin signaling in cancerogenesis	65	0.0244538	0.111001	3
98	Muscle contraction_Delta-type opioid receptor in smooth muscle contraction	26	0.0255632	0.112721	2
99	Signal transduction_HTR2A-dependent arachidonic acid production	26	0.0255632	0.112721	2
100	Cell adhesion_Endothelial cell contacts by junctional mechanisms	26	0.0255632	0.112721	2
101	Neurophysiological process_GABA-B receptor-mediated regulation of glutamate signaling in Purkinje cells	27	0.027438	0.119847	2
102	Mucin expression in CF airways	69	0.0285426	0.122363	3
103	Immune response_TLR2 and TLR4 signaling pathways	69	0.0285426	0.122363	3
104	Development_Delta-type opioid receptor signaling via G-protein alpha-14	28	0.0293666	0.123607	2
105	Development_Regulation of CDK5 in CNS	28	0.0293666	0.123607	2
106	Regulation of lipid metabolism_Alpha-1 adrenergic receptors signaling via arachidonic acid	71	0.0307148	0.128117	3
107	Blood coagulation_Platelet microparticle generation	72	0.0318328	0.131594	3
108	Development_NCAM1-mediated neurite outgrowth, synapse assembly and neuronal survival	75	0.0353134	0.14403	3
109	NETosis in SLE	31	0.0354632	0.14403	2
110	Nociception_Nociceptin receptor signaling	76	0.0365156	0.147015	3
111	Development_Angiotensin signaling via STATs	32	0.0375951	0.149342	2
112	Apoptosis and survival_NGF/ TrkA PI3K-mediated signaling	77	0.0377388	0.149342	3
113	Development_Angiotensin activation of ERK	33	0.039775	0.150949	2
114	G-protein signaling_Regulation of CDC42 activity	33	0.039775	0.150949	2
115	Chemotaxis_CCL19- and CCL21-mediated chemotaxis	33	0.039775	0.150949	2
116	Muscle contraction_Role of kappa-type opioid receptor in heart	33	0.039775	0.150949	2
117	Development_Activation of astroglial cells proliferation by ACM3	33	0.039775	0.150949	2
118	G-protein signaling_RhoA regulation pathway	34	0.0420018	0.156829	2
119	G-protein signaling_G-Protein alpha-q signaling cascades	34	0.0420018	0.156829	2
120	Altered Ca2+ handling in heart failure	35	0.0442744	0.16141	2
121	Neurophysiological process_Thyroliberin in cell hyperpolarization and excitability	35	0.0442744	0.16141	2
122	G-protein signaling_S1P2 receptor signaling pathway	35	0.0442744	0.16141	2
123	Development_Beta adrenergic receptors in brown adipocyte differentiation	36	0.0465918	0.165938	2
124	G-protein signaling_G-Protein alpha-s signaling cascades	36	0.0465918	0.165938	2
125	G-protein signaling_Regulation of RAC1 activity	36	0.0465918	0.165938	2
126	G-protein signaling_Regulation of p38 and JNK signaling mediated by G-proteins	37	0.0489529	0.173017	2
127	Development_Mu-type opioid receptor signaling	38	0.0513566	0.177449	2
128	Substance P-mediated inflammation and pain in Sickle cell disease	38	0.0513566	0.177449	2
129	Development_Neural stem cell lineage commitment (schema)	38	0.0513566	0.177449	2
130	Neurophysiological process_Netrin-1 in regulation of axon guidance	40	0.056288	0.186153	2
131	Neurophysiological process_Delta-type opioid receptor in the nervous system	40	0.056288	0.186153	2
132	Neurophysiological process_ACM1 and ACM2 in neuronal membrane polarization	40	0.056288	0.186153	2
133	Development_Role of Activin A in cell differentiation and proliferation	40	0.056288	0.186153	2
134	Cell adhesion_IL-8 family-dependent cell migration and adhesion	40	0.056288	0.186153	2
135	Androstenedione and testosterone biosynthesis and metabolism p.3	40	0.056288	0.186153	2
136	Development_The role of GDNF ligand family/ RET receptor in cell survival, growth and proliferation	92	0.0585348	0.187798	3
137	Immune response_TLR2-induced platelet activation	41	0.0588137	0.187798	2
138	Development_Oxytocin receptor signaling	41	0.0588137	0.187798	2
139	Development_VEGF-family signaling	41	0.0588137	0.187798	2
140	Transcription_Sin3 and NuRD in transcription regulation	41	0.0588137	0.187798	2
141	Development_VEGF signaling via VEGFR2 - generic cascades	93	0.0600797	0.190527	3
142	Immune response_PIP3 signaling in B lymphocytes	42	0.0613781	0.192845	2
143	Immune response_IL-4 signaling pathway	94	0.0616436	0.192845	3
144	Development_ACM2 and ACM4 activation of ERK	43	0.0639802	0.193613	2
145	Immune response_Substance P-stimulated expression of proinflammatory cytokines via MAPKs	43	0.0639802	0.193613	2
146	Development_Adenosine A2A receptor signaling	43	0.0639802	0.193613	2
147	Cytoskeleton remodeling_Hyaluronic acid/ CD44 signaling pathways	43	0.0639802	0.193613	2
148	Signal transduction_PTMs in BAFF-induced canonical NF-kB signaling	43	0.0639802	0.193613	2
149	Neurophysiological process_Melatonin signaling	44	0.0666191	0.196463	2
150	Development_S1P1 signaling pathway	44	0.0666191	0.196463	2
151	Chemotaxis_C5a-induced chemotaxis	44	0.0666191	0.196463	2
152	Influence of smoking on activation of EGFR signaling in lung cancer cells	44	0.0666191	0.196463	2
153	Role of alpha-6/beta-4 integrins in carcinoma progression	45	0.0692938	0.199274	2
154	Development_EPO-induced MAPK pathway	45	0.0692938	0.199274	2
155	Immune response_PGE2 signaling in immune response	45	0.0692938	0.199274	2
156	Development_Activation of ERK by Alpha-1 adrenergic receptors	45	0.0692938	0.199274	2
157	Development_Endothelin-1/EDNRA transactivation of EGFR	46	0.0720035	0.201209	2
158	Regulation of GSK3 beta in bipolar disorder	46	0.0720035	0.201209	2
159	Signal transduction_Calcium signaling	46	0.0720035	0.201209	2
160	Development_Thrombopoietin-regulated cell processes	46	0.0720035	0.201209	2
161	Immune response_Histamine H1 receptor signaling in immune response	47	0.0747472	0.201209	2
162	Development_Leptin signaling via PI3K-dependent pathway	47	0.0747472	0.201209	2
163	Development_Beta-adrenergic receptor-induced regulation of ERK	47	0.0747472	0.201209	2
164	Immune response_KLRK1 (NKG2D) signaling pathway	47	0.0747472	0.201209	2
165	Transport_GPR40 signaling pathway in beta cells	47	0.0747472	0.201209	2
166	Neurophysiological process_PGE2-induced pain processing	47	0.0747472	0.201209	2
167	Immune response_Fc gamma R-mediated phagocytosis in macrophages	47	0.0747472	0.201209	2
168	Muscle contraction_Relaxin signaling pathway	48	0.077524	0.206285	2
169	IL-17-induced mucin expression in CF airways	48	0.077524	0.206285	2
170	Neurogenesis_NGF/ TrkA MAPK-mediated signaling	105	0.0800684	0.210137	3
171	Role and regulation of Prostaglandin E2 in gastric cancer	49	0.0803331	0.210137	2
172	Tissue Factor signaling in cancer via PAR1 and PAR2	49	0.0803331	0.210137	2
173	Immune response_C5a signaling	50	0.0831737	0.216345	2
174	Immune response_NF-AT in immune response	51	0.0860447	0.221326	2
175	Signal transduction_NF-kB activation pathways	51	0.0860447	0.221326	2
176	Signal transduction_Activation of PKC via G-Protein coupled receptor	52	0.0889456	0.222017	2
177	G-protein signaling_Proinsulin C-peptide signaling	52	0.0889456	0.222017	2
178	Neurophysiological process_Synaptic vesicle fusion and recycling in nerve terminals	52	0.0889456	0.222017	2
179	Development_FGF-family signaling	52	0.0889456	0.222017	2
180	Immune response_B cell antigen receptor (BCR) pathway	110	0.0891492	0.222017	3
181	Chemotaxis_Inhibitory action of lipoxins on IL-8- and Leukotriene B4-induced neutrophil migration	53	0.0918753	0.222017	2
182	Chemotaxis_CCR1 signaling	53	0.0918753	0.222017	2
183	Cell cycle_Influence of Ras and Rho proteins on G1/S Transition	53	0.0918753	0.222017	2
184	Translation_Translation regulation by Alpha-1 adrenergic receptors	53	0.0918753	0.222017	2
185	Development_WNT signaling pathway. Part 2	53	0.0918753	0.222017	2
186	Immune response_HMGB1/RAGE signaling pathway	53	0.0918753	0.222017	2
187	Transport_Rab-9 regulation pathway	10	0.0920677	0.222017	1
188	Blood coagulation_GPVI-dependent platelet activation	54	0.0948331	0.226328	2
189	Immune response_Antigen presentation by MHC class I, classical pathway	54	0.0948331	0.226328	2
190	Immune response_CD28 signaling	55	0.0978182	0.228736	2
191	Chemotaxis_CCL2-induced chemotaxis	55	0.0978182	0.228736	2
192	Immune response_Platelet activating factor/ PTAFR pathway signaling	55	0.0978182	0.228736	2
193	PGE2 pathways in cancer	55	0.0978182	0.228736	2
194	Immune response_Fc epsilon RI pathway	56	0.10083	0.233421	2
195	Impaired inhibitory action of lipoxins on neutrophil migration in CF	56	0.10083	0.233421	2
