# Supplementary material for: S-nitrosylation of E3 ubiquitin-protein ligase RNF213 alters non-canonical Wnt/Ca+2 signaling in the P301S mouse model of tauopathy
Source: Transl Psychiatry. 2019 Jan 29;9:44. doi: 10.1038/s41398-019-0388-7 (PMC6351542; doi:10.1038/s41398-019-0388-7)
Supplement: Supplementary file 13 — Supp. table 3 [file 41398_2019_388_MOESM13_ESM.xlsx]

## Sheet: GO Hip-WT
Enrichment analysis report
Enrichment by GO Processes			Hipp-WT_genelist
#	Processes	Total	p-value	FDR	In Data
1	pericyte cell differentiation	17	1.25075e-06	0.000256851	4
2	cell differentiation involved in kidney development	71	1.35897e-06	0.000260469	6
3	epithelial cell development	320	4.1466e-06	0.000701264	10
4	mesenchyme migration	12	2.45833e-05	0.00353384	3
5	positive regulation of actin filament-based movement	12	2.45833e-05	0.00353384	3
6	muscle tissue morphogenesis	126	3.75443e-05	0.00513999	6
7	positive regulation of hepatic stellate cell activation	14	4.03834e-05	0.00527737	3
8	muscle organ morphogenesis	137	5.99697e-05	0.00749621	6
9	organelle organization	4189	6.46311e-05	0.00761428	38
10	maintenance of protein location in membrane	3	7.1508e-05	0.00761428	2
11	cholangiocyte proliferation	3	7.1508e-05	0.00761428	2
12	maintenance of protein location in plasma membrane	3	7.1508e-05	0.00761428	2
13	smooth muscle contraction	99	0.00012966	0.0128542	5
14	positive regulation of natural killer cell degranulation	4	0.000142556	0.0133863	2
15	organelle assembly	906	0.000144339	0.0133863	14
16	stress-activated MAPK cascade	169	0.000190109	0.0165744	6
17	glomerular visceral epithelial cell development	23	0.000190245	0.0165744	3
18	glomerular epithelial cell development	24	0.000216647	0.017796	3
19	blood circulation	628	0.000270501	0.0207664	11
20	protein autophosphorylation	256	0.000276397	0.0207664	7
21	circulatory system process	631	0.000281701	0.0207664	11
22	regulation of protein metabolic process	3844	0.000303189	0.0216061	34
23	cytoskeleton organization	1351	0.000318934	0.0216061	17
24	nephron development	187	0.00032775	0.0216061	6
25	mesenchyme morphogenesis	67	0.000333399	0.0216061	4
26	cellular response to vasopressin	6	0.000354102	0.0216061	2
27	aorta smooth muscle tissue morphogenesis	6	0.000354102	0.0216061	2
28	skeletal muscle fiber adaptation	6	0.000354102	0.0216061	2
29	positive regulation of innate immune response	446	0.000360727	0.0216061	9
30	developmental process	7952	0.000386905	0.0222471	57
31

## Sheet: Pathway Hip-WT
No significant pathways enriched

## Sheet: GO Hip-Tg
Enrichment analysis report
Enrichment by GO Processes		TAU_Hippo_genelist
#	Processes	p-value	FDR	In Data
1	cellular component organization	4.81663e-05	0.00329877	47
2	cellular component organization or biogenesis	2.3054e-05	0.00256717	49
3	cellular component assembly	0.000345536	0.0119279	26
4	system development	3.15144e-05	0.00278943	44
5	multicellular organism development	9.65483e-06	0.00159633	49
6	cellular component biogenesis	0.00024499	0.00919246	28
7	developmental process	1.01385e-05	0.00159633	53
8	anatomical structure development	1.01349e-05	0.00159633	51
9	organelle organization	0.0260422	0.110034	25
10	nervous system development	0.000129487	0.00671759	28
11	animal organ development	0.0113522	0.078075	29
12	central nervous system development	0.00129075	0.0247537	15
13	platelet aggregation	1.12013e-09	3.86669e-06	8
14	cytoskeleton organization	2.78363e-05	0.00270167	17
15	homotypic cell-cell adhesion	5.38192e-09	9.28919e-06	8
16	regulation of biological quality	0.000177494	0.00738188	36
17	macromolecular complex subunit organization	0.00423062	0.0469302	19
18	regulation of actin filament-based process	0.0582273	0.160345	5
19	actin cytoskeleton organization	0.000906959	0.021444	9
20	regulation of actin filament-based movement	0.00315137	0.0424943	3
21	macromolecular complex assembly	0.00213284	0.0325777	18
22	platelet activation	3.93223e-06	0.000854408	8
23	actin filament-based process	0.000166997	0.00720591	11
24	supramolecular fiber organization	0.00750788	0.0636785	7
25	brain development	0.00118834	0.0238497	13
26	muscle contraction	0.000140029	0.00700551	8
27	cell-cell junction organization	6.07226e-08	5.24036e-05	10
28	multicellular organismal process	0.000583725	0.0166531	56
29	head development	0.00174414	0.0283999	13
30	cell junction assembly	1.75888e-07	0.000101194	9
31	cellular component morphogenesis	0.000165474	0.00720591	14
32	actomyosin structure organization	2.53354e-07	0.000114021	8
33	cell junction organization	2.64243e-07	0.000114021	10
34	plasma membrane bounded cell projection organization	0.0035571	0.0447988	14
35	cellular response to organic cyclic compound	0.00613437	0.0605025	10
36	blood coagulation	0.000388821	0.0126624	8
37	response to calcium ion	6.51404e-07	0.000224865	9
38	coagulation	0.00040699	0.0131302	8
39	response to inorganic substance	7.23008e-07	0.000226893	17
40	hemostasis	0.000425846	0.0132434	8
41	cellular response to ketone	0.0637424	0.16784	3
42	cell projection organization	0.00446789	0.0488075	14
43	regulation of body fluid levels	0.000999532	0.0230026	10
44	regulation of muscle contraction	0.0924196	0.204625	3
45	regulation of insulin secretion	0.748425	0.764457	1
46	cellular response to nitrogen compound	0.00752614	0.0636785	11
47	cellular response to mechanical stimulus	0.00511373	0.0530108	4
48	protein complex subunit organization	0.0037468	0.0459198	16
49	cellular response to lipid	0.0440606	0.141092	8
50	actin filament organization	0.716478	0.735877	1
51	cellular developmental process	0.000976956	0.0226339	35
52	cellular response to environmental stimulus	0.00111149	0.0231136	8
53	cellular response to abiotic stimulus	0.00111149	0.0231136	8
54	muscle system process	0.000638566	0.0180683	8
55	regulation of peptide hormone secretion	0.797041	0.805676	1
56	axonogenesis	2.28424e-06	0.0006571	12
57	regulation of hormone secretion	0.857271	0.861263	1
58	protein complex assembly	0.000818127	0.0205996	16
59	protein complex biogenesis	0.000823505	0.0205996	16
60	cellular process	0.0868856	0.19876	84
61	regulation of blood circulation	0.262539	0.357684	3
62	regulation of protein transport	0.11559	0.231447	8
63	cell differentiation	0.000713685	0.0192031	35
64	cellular macromolecular complex assembly	0.290404	0.380013	6
65	homeostatic process	3.08435e-06	0.000813493	25
66	positive regulation of osteoclast differentiation	0.187437	0.295234	1
67	positive regulation of cellular component biogenesis	0.16191	0.271713	5
68	midbrain development	3.29922e-06	0.000813493	7
69	regulation of multicellular organismal process	0.00534266	0.0544973	27
70	regulation of establishment of protein localization	0.1427	0.252814	8
71	adherens junction organization	3.96017e-06	0.000854408	6
72	cellular response to catecholamine stimulus	0.0382349	0.133186	2
73	establishment or maintenance of cell polarity	5.40811e-06	0.00109816	8
74	response to wounding	0.000378818	0.0125884	12
75	cellular response to monoamine stimulus	0.041014	0.135743	2
76	regulation of cellular component size	0.151012	0.259866	4
77	cellular response to oxygen-containing compound	0.0514201	0.151148	12
78	cellular response to organonitrogen compound	0.00952559	0.0714833	10
79	regulation of peptide transport	0.136075	0.246471	8
80	metal ion homeostasis	0.0712473	0.178033	7
81	generation of neurons	0.0014938	0.0267181	19
82	response to abiotic stimulus	0.00489784	0.0517137	16
83	negative regulation of multicellular organism growth	0.0893076	0.200971	1
84	positive regulation of focal adhesion assembly	0.146733	0.256857	1
85	regulation of anatomical structure size	0.00339136	0.0441773	9
86	G-protein coupled receptor signaling pathway, coupled to cyclic nucleotide second messenger	0.301065	0.388144	2
87	regulation of cytokine production	0.0913292	0.204587	7
88	response to catecholamine	0.044834	0.142511	2
89	telencephalon development	0.100277	0.21314	4
90	non-canonical Wnt signaling pathway	0.200778	0.305593	2
91	axon development	1.01736e-05	0.00159633	12
92	adenylate cyclase-modulating G-protein coupled receptor signaling pathway	0.254499	0.350012	2
93	positive regulation of molecular function	0.301528	0.388386	13
94	cell development	4.5981e-05	0.00329877	23
95	cell morphogenesis involved in neuron differentiation	1.22593e-05	0.00183996	12
96	regulation of hormone levels	0.237566	0.338861	5
97	regulation of cellular component organization	0.069398	0.177322	19
98	anatomical structure morphogenesis	9.96883e-05	0.00546229	26
99	cell morphogenesis	0.000158918	0.00715162	13
100	post-embryonic development	0.579284	0.618715	1
101	response to monoamine	0.0507993	0.151148	2
102	cell adhesion	1.54464e-05	0.002036	16
103	wound healing	3.89613e-05	0.00320225	12
104	forebrain development	0.115526	0.231447	5
105	response to mechanical stimulus	1.64088e-05	0.002036	10
106	sarcomere organization	1.65145e-05	0.002036	5
107	positive regulation of adherens junction organization	0.163933	0.272984	1
108	intracellular signal transduction	0.120101	0.235617	13
109	cell morphogenesis involved in differentiation	1.81193e-05	0.00212688	13
110	biological adhesion	1.84839e-05	0.00212688	16
111	neurogenesis	0.000473144	0.0143271	21
112	regulation of multicellular organism growth	0.0129081	0.0814606	3
113	positive regulation of cellular protein metabolic process	0.369132	0.447103	10
114	positive regulation of cell junction assembly	0.170716	0.279294	1
115	positive regulation of protein metabolic process	0.311268	0.397226	11
116	regulation of ion homeostasis	0.39514	0.466492	2
117	regulation of system process	0.128914	0.239625	6
118	positive regulation of blood circulation	0.0891988	0.200971	2
119	regulation of blood pressure	2.9205e-05	0.00270167	8
120	regulation of protein localization	0.100597	0.213306	10
121	substantia nigra development	2.5092e-05	0.00270167	5
122	second-messenger-mediated signaling	0.0700907	0.177341	4
123	positive regulation of biological process	0.0270263	0.113635	40
124	neuron projection morphogenesis	2.7757e-05	0.00270167	12
125	organelle assembly	0.00371363	0.0459198	10
126	cell part morphogenesis	5.39085e-05	0.0035787	12
127	regulation of localization	0.0218047	0.101033	23
128	regulation of glucocorticoid biosynthetic process	2.84152e-05	0.00270167	3
129	potassium ion import across plasma membrane	0.00165245	0.0280534	2
130	metabolic process	2.90318e-05	0.00270167	70
131	positive regulation of catalytic activity	0.115945	0.232024	13
132	macromolecule modification	0.000283838	0.0103684	32
133	plasma membrane bounded cell projection morphogenesis	2.97403e-05	0.00270167	12
134	divalent inorganic cation homeostasis	0.162566	0.272549	5
135	neuron differentiation	0.00114738	0.0235759	15
136	positive regulation of cell-matrix adhesion	0.254097	0.349739	1
137	cAMP-mediated signaling	0.136302	0.246471	2
138	cell projection morphogenesis	3.27238e-05	0.00282407	12
139	action potential	0.13768	0.248452	2
140	smooth muscle contraction	0.331908	0.414794	1
141	cell activation	0.00333539	0.0439457	14
142	regulation of heart contraction	0.170986	0.279604	3
143	regulation of metal ion transport	0.0847445	0.196326	5
144	regulation of GTPase activity	0.0827265	0.193215	7
145	cerebral cortex development	0.0468159	0.145748	3
146	regulation of glucocorticoid metabolic process	4.22172e-05	0.00329877	3
147	regulation of transport	0.22816	0.330511	14
148	striated muscle cell development	4.63994e-05	0.00329877	7
149	positive regulation of cell projection organization	0.0096875	0.0723837	7
150	olfactory bulb interneuron development	0.066801	0.171448	1
151	dopaminergic neuron differentiation	0.194031	0.300627	1
152	regulation of developmental growth	0.00395152	0.0459198	7
153	myofibril assembly	7.24962e-05	0.00455013	5
154	forebrain neuron development	0.197309	0.30285	1
155	ATP-dependent chromatin remodeling	5.75747e-05	0.00374996	5
156	gene silencing	0.631078	0.663565	1
157	regulation of cell morphogenesis	0.0156276	0.0871451	7
158	chromatin assembly or disassembly	0.570565	0.610726	1
159	cation homeostasis	0.0512578	0.151148	8
160	regulation of striated muscle contraction	0.109473	0.225478	2
161	adenylate cyclase-activating adrenergic receptor signaling pathway	0.132722	0.24357	1
162	regulation of muscle system process	0.192227	0.299309	3
163	response to metal ion	7.39598e-05	0.00455909	11
164	neuron development	0.00148099	0.0266271	13
165	ectodermal placode formation	0.136246	0.246471	1
166	ectodermal placode morphogenesis	0.136246	0.246471	1
167	positive regulation of muscle contraction	0.044834	0.142511	2
168	regulation of cellular component biogenesis	0.130893	0.241628	8
169	regulation of signaling	0.155395	0.26477	23
170	response to nitrogen compound	0.0117075	0.078075	15
171	protein deubiquitination	8.17601e-05	0.0049009	8
172	positive regulation of cell-substrate adhesion	0.516358	0.564966	1
173	inorganic ion homeostasis	0.0229191	0.104249	9
174	positive regulation of cellular component organization	0.0540137	0.156977	12
175	regulation of intracellular transport	0.417864	0.4847	4
176	muscle cell development	8.38531e-05	0.0049009	7
177	cellular macromolecule metabolic process	0.0269171	0.113453	45
178	positive regulation of protein modification process	0.155313	0.264761	10
179	localization	0.0178117	0.0931604	39
180	cellular metabolic process	8.95189e-05	0.00506589	64
181	adrenergic receptor signaling pathway	0.139756	0.250486	1
182	ectodermal placode development	0.139756	0.250486	1
183	transport	0.0459733	0.145171	31
184	retina development in camera-type eye	0.000101572	0.00547853	7
185	positive regulation of response to stimulus	0.168953	0.277463	16
186	DNA methylation or demethylation	0.37672	0.452799	1
187	positive regulation of stress fiber assembly	0.0487803	0.148361	2
188	protein modification by small protein removal	0.000111867	0.00594098	8
189	multicellular organism growth	0.173026	0.281872	2
190	positive regulation of hydrolase activity	0.168342	0.276591	8
191	multicellular organismal reproductive process	0.0135935	0.0843968	12
192	midbrain dopaminergic neuron differentiation	0.0818658	0.191592	1
193	olfactory lobe development	0.223058	0.324756	1
194	positive regulation of ossification	0.126747	0.238958	2
195	pallium development	0.0357269	0.126705	4
196	positive regulation of immune system process	0.0641796	0.168863	11
197	cyclic-nucleotide-mediated signaling	0.177366	0.285966	2
198	vascular endothelial growth factor receptor signaling pathway	0.000130382	0.00671759	5
199

## Sheet: Pathway Hip-Tg
Enrichment analysis report
Enrichment by Pathway Maps			TAU_Hippo_genelist
#	Maps	Total	p-value	FDR	In Data
1	Cytoskeleton remodeling_Neurofilaments	25	5.28707e-06	0.00113424	4
2	Cytoskeleton remodeling_Keratin filaments	36	2.36926e-05	0.00137417	4
3	Cytoskeleton remodeling_Regulation of actin cytoskeleton nucleation and polymerization by Rho GTPases	46	0.0200572	0.11537	2
4	Muscle contraction_GPCRs in the regulation of smooth muscle tone	83	0.327781	0.347239	1
5	Development_Regulation of cytoskeleton proteins in oligodendrocyte differentiation and myelination	58	0.000158058	0.00611156	4
6	Muscle contraction_ACM regulation of smooth muscle contraction	56	0.234794	0.302624	1
7	Cell adhesion_Endothelial cell contacts by junctional mechanisms	26	0.000242855	0.00704281	3
8	Cell adhesion_Cadherin-mediated cell adhesion	26	0.000242855	0.00704281	3
9	Cytoskeleton remodeling_Thyroliberin in cytoskeleton remodeling	33	0.145739	0.302624	1
10	Development_Thyroliberin signaling	60	0.249325	0.30605	1
11	Transport_Clathrin-coated vesicle cycle	71	0.000345963	0.0078922	4
12	LRRK2 in neurons in Parkinson's disease	33	0.000497858	0.00888484	3
13	G-protein signaling_Regulation of Cyclic AMP levels by ACM	45	0.193399	0.302624	1
14	Cytoskeleton remodeling_Role of PKA in cytoskeleton reorganisation	41	0.000947128	0.0146489	3
15	Immune response_PGE2 common pathways	47	0.201085	0.302624	1
16	wtCFTR and deltaF508 traffic / Membrane expression (normal and CF)	47	0.201085	0.302624	1
17	Development_Thromboxane A2 signaling pathway	50	0.21248	0.302624	1
18	Neurophysiological process_Corticoliberin signaling via CRHR1	50	0.0234561	0.126554	2
19	Neurophysiological process_Receptor-mediated axon growth repulsion	46	0.00132646	0.0192336	3
20	Immune response_Histamine signaling in dendritic cells	51	0.216243	0.302624	1
21	Development_Endothelin-1/EDNRA signaling	53	0.223715	0.302624	1
22	Membrane-bound ESR1: interaction with G-proteins signaling	54	0.227426	0.302624	1
23	Platelet activation as a result of endothelial dysfunction after stenting	56	0.0289627	0.137129	2
24	Cytoskeleton remodeling_Regulation of actin cytoskeleton organization by the kinase effectors of Rho GTPases	58	0.00259079	0.0316349	3
25	Cytoskeleton remodeling_Substance P mediated membrane blebbing	16	0.00254567	0.0316349	2
26	Aberrant lipid trafficking and metabolism in age-related macular degeneration pathogenesis	60	0.00285422	0.033109	3
27	Neurophysiological process_Constitutive and regulated NMDA receptor trafficking	65	0.267109	0.311404	1
28	wtCFTR and deltaF508-CFTR traffic / Clathrin coated vesicles formation (normal and CF)	20	0.00398211	0.0439929	2
29	Blood coagulation_GPCRs in platelet aggregation	71	0.0446897	0.188509	2
30	Regulation of lipid metabolism_Stimulation of Arachidonic acid production by ACM receptors	72	0.00478031	0.0504105	3
31	Reproduction_Gonadotropin-releasing hormone (GnRH) signaling	72	0.291316	0.326499	1
32	Development_MAG-dependent inhibition of neurite outgrowth	37	0.161924	0.302624	1
33	Signal transduction_Cyclic AMP signaling	38	0.0139549	0.098107	2
34	Cell adhesion_Endothelial cell contacts by non-junctional mechanisms	24	0.00571499	0.051458	2
35	Apoptosis and survival_NGF/ TrkA PI3K-mediated signaling	77	0.00576685	0.051458	3
36	Transport_ACM3 signaling in lacrimal glands	75	0.301449	0.329887	1
37	Immune response _CCR3 signaling in eosinophils	77	0.308125	0.334042	1
38	Development_Growth hormone-releasing hormone (GH-RH) signaling	41	0.177809	0.302624	1
39	CFTR-dependent regulation of ion channels in CF	42	0.181734	0.302624	1
40	Development_EPO-induced PI3K/AKT pathway and Ca(2+) influx	43	0.0176575	0.113793	2
41	Development_S1P3 receptor signaling pathway	43	0.185641	0.302624	1
42	Cell adhesion_Histamine H1 receptor signaling in the interruption of cell barrier integrity	45	0.193399	0.302624	1
43	Immune response_MIF - the neuroendocrine-macrophage connector	47	0.201085	0.302624	1
44	Development_PDGF signaling via MAPK cascades	47	0.201085	0.302624	1
45	Cell adhesion_Integrin-mediated cell adhesion and migration	48	0.204901	0.302624	1
46	Cell adhesion_Alpha-4 integrins in cell migration and adhesion	36	0.0125813	0.0961368	2
47	Beta-adrenergic-dependent CFTR expression	18	0.0822727	0.302624	1
48	Signal transduction_PKA signaling	51	0.0243405	0.128341	2
49	Development_Oligodendrocyte differentiation from adult stem cells	51	0.216243	0.302624	1
50	Cell adhesion_Role of tetraspanins in the integrin-mediated cell adhesion	37	0.0132603	0.0961368	2
51	Cell adhesion_Tight junctions	37	0.0132603	0.0961368	2
52	G-protein signaling_RAC1 in cellular process	37	0.0132603	0.0961368	2
53	Development_Alpha-1 adrenergic receptors signaling via Cyclic AMP	19	0.0866437	0.302624	1
54	ENaC regulation in normal and CF airways	53	0.223715	0.302624	1
55	Neurophysiological process_Dynein-dynactin motor complex in axonal transport in neurons	54	0.0270743	0.133643	2
56	Development_Regulation of lung epithelial progenitor cell differentiation	41	0.0161312	0.110072	2
57	Development_Non-genomic action of Retinoic acid in cell differentiation	57	0.238452	0.305641	1
58	Cytoskeleton remodeling_Hyaluronic acid/ CD44 signaling pathways	43	0.0176575	0.113793	2
59	Hyaluronic acid/ CD44 signaling in cancer	58	0.242094	0.30605	1
60	Chemotaxis_C5a-induced chemotaxis	44	0.0184429	0.11537	2
61	Nicotine signaling in chromaffin cells	45	0.0192428	0.11537	2
62	Immune response_LTBR1 signaling	60	0.249325	0.30605	1
63	Regulation of GSK3 beta in bipolar disorder	46	0.0200572	0.11537	2
64	Chemotaxis_Lipoxin inhibitory action on Formyl-Met-Leu-Phe-induced neutrophil chemotaxis	47	0.0208859	0.11537	2
65	Immune response_Fc gamma R-mediated phagocytosis in macrophages	47	0.0208859	0.11537	2
66	Glucocorticoid-induced elevation of intraocular pressure as glaucoma risk factor	62	0.256489	0.309924	1
67	Role of Tissue factor-induced Thrombin signaling in cancerogenesis	65	0.267109	0.311404	1
68	Chemotaxis_Inhibitory action of lipoxins on IL-8- and Leukotriene B4-induced neutrophil migration	53	0.0261497	0.131885	2
69	Development_WNT signaling pathway. Part 2	53	0.0261497	0.131885	2
70	Immune response_Platelet activating factor/ PTAFR pathway signaling	55	0.028012	0.135391	2
71	Blood coagulation_Platelet microparticle generation	72	0.291316	0.326499	1
72	Development_Negative regulation of STK3/4 (Hippo) pathway and positive regulation of YAP/TAZ function	62	0.034932	0.157452	2
73	Regulation of CFTR activity (normal and CF)	62	0.034932	0.157452	2
74	Development_NCAM1-mediated neurite outgrowth, synapse assembly and neuronal survival	75	0.301449	0.329887	1
75	Apoptosis and survival_CXCR3-B signaling	63	0.0359697	0.157452	2
76	Neuroprotective action of lithium	63	0.0359697	0.157452	2
77	Nociception_Nociceptin receptor signaling	76	0.0504973	0.209203	2
78	G-protein signaling_Regulation of CDC42 activity	33	0.145739	0.302624	1
79	Chemotaxis_CCL19- and CCL21-mediated chemotaxis	33	0.145739	0.302624	1
80	Muscle contraction_Role of kappa-type opioid receptor in heart	33	0.145739	0.302624	1
81	Development_Positive regulation of STK3/4 (Hippo) pathway and negative regulation of YAP/TAZ function	70	0.0435603	0.187148	2
82	G-protein signaling_S1P2 receptor signaling pathway	35	0.153869	0.302624	1
83	Altered Ca2+ handling in heart failure	35	0.153869	0.302624	1
84	Development_Beta adrenergic receptors in brown adipocyte differentiation	36	0.157906	0.302624	1
85	G-protein signaling_G-Protein alpha-s signaling cascades	36	0.157906	0.302624	1
86	Development_Role of Activin A in cell differentiation and proliferation	40	0.173866	0.302624	1
87	Neurophysiological process_Netrin-1 in regulation of axon guidance	40	0.173866	0.302624	1
88	Development_The role of GDNF ligand family/ RET receptor in cell survival, growth and proliferation	92	0.356245	0.373976	1
89	Transcription_Sin3 and NuRD in transcription regulation	41	0.177809	0.302624	1
90	Development_VEGF signaling via VEGFR2 - generic cascades	93	0.359334	0.375351	1
91	Immune response_IL-4 signaling pathway	94	0.362408	0.375351	1
92	Neurophysiological process_Melatonin signaling	44	0.189529	0.302624	1
93	Influence of smoking on activation of EGFR signaling in lung cancer cells	44	0.189529	0.302624	1
94	Development_S1P1 signaling pathway	44	0.189529	0.302624	1
95	Immune response_PGE2 signaling in immune response	45	0.193399	0.302624	1
96	Role of alpha-6/beta-4 integrins in carcinoma progression	45	0.193399	0.302624	1
97	Signal transduction_Calcium signaling	46	0.197251	0.302624	1
98	G-protein signaling_Rac3 regulation pathway	16	0.0734692	0.299032	1
99
